# Supplementary material for: The Childbirth Experiences of Pregnant Women Living with HIV Virus: Scoping Review
Source: Children (Basel). 2024 Jun 18;11(6):743. doi: 10.3390/children11060743 (PMC11202184; doi:10.3390/children11060743)
Supplement: Supplementary file 1 [file children-11-00743-s001.zip]

Archive with 1 entries (1 files):
- children-3031720-supplementary.pdf
